# Supplementary material for: Gas–Solid Phase Separation of Active Brownian Particles Under Confinement of Hard Walls
Source: Nanomaterials (Basel). 2025 Nov 20;15(22):1746. doi: 10.3390/nano15221746 (PMC12655652; doi:10.3390/nano15221746)
Supplement: Supplementary file 1 [file nanomaterials-15-01746-s001.zip]

Archive with 5 entries (4 files):
- video/
- video/Supplementary Video S1.mp4
- video/Supplementary Video S2.mp4
- video/Supplementary Video S3.mp4
- video/Supplementary Video S4.mp4
